# Supplementary material for: From seed to flour: Sowing sustainability in the use of cantaloupe melon residue (Cucumis melo L. var. reticulatus)
Source: PLoS One. 2020 Jan 2;15(1):e0219229. doi: 10.1371/journal.pone.0219229 (PMC6939897; doi:10.1371/journal.pone.0219229)
Supplement: S1 Data — (XLSX) [file pone.0219229.s001.xlsx]

## Sheet: Fiber analysis
TABLE A. Dietary Fiber Analysis (Melon Seed Flour)
Samples	Beaker number	Samples Weight (g)	Crucible number	Crucible weight	Crucible and sample weight (g)	Residue weight (g)	Crucible weight and ash (g)	Ash weight (g)	HCL (ml)	Factor	Protein (g)	FAT%
F5	5	1.0134	5	41.3435	41.944	0.6005		0.0565	24.6	0.9978	0.0429553
F6	6	1.0191	6	40.4569	41.0033	0.5464		0.0657	25.9	0.9978	0.0452253
F7	7	1.0009	7	39.4359	39.9811	0.5452	39.4924
F8	8	1.0154	8	39.4402	39.9949	0.5547	39.5059
Average		1.0122				0.5617		0.0611			0.0440903	35.4755
SD		0.00789472				0.0262093		0.00650538			0.00160513
BLANK
Samples	Beaker number	Samples Weight (g)	Crucible number	Crucible weight	Crucible and sample weight (g)	Residue weight (g)	Crucible weight and ash (g)	Ash weight (g)	HCL (ml)	Factor	Protein (g)	FAT%
F9	9		9	38.9575	39.2913	0.3338			0	0.9978	0
F10	10		10	47.7356	48.0971	0.3615			1	0.9978	0.00174615
F11	11		11	41.1102	41.4204	0.3102	41.3435	0.2333
F12	12		12	47.0383	47.3942	0.3559	47.2891	0.2508
Average						0.34035		0.24205			0.000873075	0.0974269
SD						0.000353553		0.0123744			0.00123471

## Sheet: Chemical composition
TABLE B. Physicochemical analysis								Physicochemical composition of Melon seed Flour (g/100g)
	Moisture (%)	Ash (%)	Fat (%)	Protein (%)	Dietary Fiber (%)	Carbohydrate (%)		Chemical composition	Value
Samples	2.75	4.06	30.38	17.29				Moisture	2.64
	2.91	4.26	30.9	18.69				Ash	4.12
	2.25	4.05	30	16.94				Fat	273.84
Average	2.63667	4.12333	30.4267	17.64	35.48	9.69333		Protein	70.56
Standard deviation (SD)	0.344287	0.118462	0.451811	0.926013				Dietary fiber	35.48
								Carbohydrate	38.7733
								Caloric value (Kcal)	425.413

## Sheet: Global acceptance
TABLE C
Consumers	Global acceptance				Sequency		Hedonic scale method
	Sample 1	Sample 2	Sample 3	Sample 4	CODE		Dislike extremely	Dislike very much	Dislike moderately	Dislike Slightly	Neither like nor dislike	Like Slightly	Like moderately	Like very much	Like extremely
1	8	7	9	9	ABCD		1	2	3	4	5	6	7	8	9
2	7	7	7	8
3	4	7	8	7
4	7	7	7	6
5	8	8	8	6
6	7	8	9	6
7	6	6	5	8
8	4	6	7	3
9	4	6	7	6
10	8	8	8	9
11	7	8	7	9
12	8	9	8	7
13	7	7	8	4
14	8	9	8	8
15	8	7	7	7
16	3	4	6	4
17	9	9	8	6
18	5	7	8	6
19	9	7	4	4
20	8	8	7	7
21	8	8	7	7
22	8	8	8	8
23	8	4	4	1
24	7	4	5	3
25	8	7	8	9
26	6	7	6	6
27	8	3	3	6
28	9	9	7	7
29	9	_	8	9
30	7	7	6	5
31	8	8	8	7
32	7	8	7	9
33	6	8	7	7
34	5	8	4	6
35	7	8	8	6
36	8	9	8	4
37	4	8	9	8
38	3	5	3	4
39	3	4	8	6
40	9	3	5	2
41	6	7	9	9
42	3	6	1	2
43	7	8	9	8
44	7	9	8	8
45	4	8	4	6
46	7	7	8	8
47	1	4	4	4
48	7	7	8	6
49	8	7	6	7
50	8	7	4	2
51	8	7	7	8
52	7	7	2	4
53	4	4	7	6
54	4	3	6	3
55	8	8	6	4
56	6	8	8	2
57	7	7	4	3
58	6	7	7	6
59	8	6	3	1
60	4	7	6	6
61	8	_	7	_
62	7	7	7	6
63	7	5	7	9
64	7	8	9	7
65	7	7	6	8
66	2	3	3	3
67	7	6	7	8
68	2	8	7	7
69	3	3	3	3
70	8	8	8	8
71	7	7	7	8
72	4	9	6	7
73	6	4	4	6
74	7	8	7	6
75	2	7	6	9
76	8	8	7	7
77	7	6	2	2
78	7	6	6	8
79	9	8	7	7
80	6	8	6	4
81	7	9	8	8
82	2	6	6	8
83	8	7	7	3
84	6	9	7	7
85	9	8	7	7
86	7	8	7	8
87	9	7	7	4
88	1	6	7	6
89	9	8	7	4
90	7	4	6	4
91	3	6	7	8
92	6	7	9	8
93	8	8	9	7
94	8	8	9	7
95	9	8	8	7
96	4	6	7	8
97	9	9	8	8
98	2	2	4	3
99	9	7	3	2
100	8	9	6	8
101	8	8	9	6
102	8	9	8	7
103	9	8	3	4
104	7	9	8	8
105	9	9	8	9
106	7	8	9	4
107	9	9	7	8
108	8	7	5	6
109	7	8	8	9
110	7	6	9	8
111	6	7	8	4
112	7	8	8	9
113	6	9	8	8
114	6	9	8	6
115	8	8	9	9
116	6	9	6	7
117	7	8	7	6
118	3	8	6	7
119	7	8	9	9
120	5	3	7	7
121	6	7	7	8
122	7	7	3	2
123	7	8	7	7
124	8	8	4	6
125	8	9	7	6
126	6	5	5	4
127	7	7	7	4
128	4	6	6	3
129	8	7	7	9
130	8	7	7	8
131	6	9	8	8
132	8	8	2	2
133	7	8	4	1
134	6	8	8	6
135	8	6	7	4

## Sheet: Just About Right (JAR)
TABLE D
Consumers	JAR_Sweet Taste				JAR_Texture				Sequency		JAR Scale
	A	B	C	D	Sample 1	Sample 2	Sample 3	Sample 4	Code		Too Low	JAR	Too High
1	2	3	2	2	1	2	2	2	ABCD		1	2	3
2	2	2	2	3	1	1	1	1
3	2	2	3	3	1	2	2	1
4	3	3	3	3	1	1	1	1
5	2	2	3	2	2	2	3	2
6	2	2	2	1	1	2	2	1
7	2	3	1	2	1	1	1	1
8	1	2	2	1	1	1	2	1
9	1	1	2	3	1	1	1	3
10	2	2	2	2	2	2	2	2
11	3	2	3	2	3	1	2	2
12	3	2	2	3	2	2	2	2
13	2	2	2	3	2	2	3	1
14	2	2	2	3	3	3	2	2
15	2	2	1	1	2	2	3	1
16	2	3	3	3	3	3	3	3
17	2	2	2	2	2	2	3	3
18	1	2	2	1	1	2	2	2
19	2	3	3	3	2	1	3	3
20	2	3	2	2	2	2	3	3
21	2	2	2	2	3	2	2	2
22	1	1	3	2	1	2	2	2
23	3	2	3	1	2	1	3	3
24	2	2	3	3	1	1	1	1
25	2	2	3	2	2	2	2	3
26	1	3	3	3	3	2	3	3
27	2	1	1	2	2	1	2	2
28	2	2	3	3	1	2	2	2
29	2	2	3	2	2	2	2	2
30	3	3	2	2	2	3	3	3
31	2	2	2	3	2	2	2	2
32	2	2	3	2	2	2	2	2
33	2	2	3	2	3	2	2	3
34	1	2	3	3	1	3	3	3
35	2	2	2	1	1	2	2	1
36	2	2	2	3	2	2	2	3
37	2	1	2	3	2	1	2	3
38	3	3	2	2	3	3	2	2
39	1	1	2	3	3	3	2	2
40	2	1	3	3	2	2	3	2
41	1	1	2	2	2	1	2	3
42	2	3	3	3	1	1	1	1
43	3	3	3	3	1	1	2	2
44	1	2	1	1	3	1	3	3
45	3	2	3	2	1	2	2	3
46	3	2	3	2	1	2	2	2
47	2	1	2	2	2	2	1	1
48	2	2	2	3	2	2	2	2
49	3	2	3	3	2	1	1	1
50	2	2	1	3	1	2	2	2
51	2	1	3	2	3	3	3	2
52	2	3	3	2	3	3	3	3
53	3	3	2	2	1	1	2	1
54	2	3	3	3	1	1	2	3
55	2	2	3	2	2	2	3	3
56	1	2	3	3	1	1	2	2
57	3	3	3	3	1	1	1	1
58	2	2	2	3	1	1	1	3
59	2	1	3	3	1	1	3	3
60	3	3	3	3	1	1	1	1
61	3	3	3	3	2	1	2	2
62	2	2	3	2	3	3	3	3
63	2	1	2	2	1	1	3	2
64	1	3	2	1	3	2	2	1
65	2	1	2	2	1	2	2	2
66	2	2	3	3	2	2	2	2
67	2	2	2	2	2	1	2	2
68	2	2	2	2	1	1	1	3
69	2	2	1	2	2	2	2	3
70	3	2	2	2	2	2	2	2
71	3	3	1	2	1	1	2	2
72	3	2	3	2	3	2	1	1
73	1	2	3	2	2	3	3	3
74	2	2	2	2	3	2	1	1
75	3	2	1	2	2	2	3	2
76	2	3	3	3	1	2	3	3
77	3	3	1	1	2	2	2	1
78	2	1	2	2	2	1	1	3
79	2	2	2	2	2	2	2	2
80	1	2	2	3	1	2	3	3
81	2	2	3	2	3	2	3	3
82	2	2	3	2	2	1	1	1
83	2	3	3	3	1	1	2	1
84	1	3	3	2	2	3	2	2
85	2	2	2	2	2	2	2	2
86	2	2	2	2	3	2	1	2
87	2	3	2	1	2	1	1	1
88	1	2	2	3	1	1	1	2
89	2	2	2	2	2	2	2	3
90	2	2	3	2	3	1	1	1
91	2	3	3	3	1	1	1	1
92	3	1	3	2	1	1	2	2
93	2	2	1	1	3	2	2	2
94	2	2	2	2	3	2	2	3
95	2	2	3	2	2	2	2	2
96	1	2	1	2	1	1	1	1
97	2	2	2	3	2	2	1	1
98	3	2	2	2	3	2	1	1
99	2	2	1	1	2	3	1	1
100	2	2	2	3	1	2	3	2
101	2	2	2	2	2	2	2	3
102	2	2	2	3	2	2	2	2
103	2	2	2	2	2	2	3	2
104	2	2	1	2	3	2	2	1
105	2	3	3	2	2	2	1	2
106	2	2	2	3	1	1	2	1
107	3	2	1	2	1	1	1	1
108	1	2	2	1	2	3	2	3
109	1	2	2	2	2	2	2	2
110	1	2	2	1	3	3	2	2
111	1	2	2	3	2	1	2	1
112	1	2	2	2	1	2	2	2
113	2	2	2	2	3	2	2	2
114	3	2	2	2	3	2	2	1
115	2	2	2	2	1	1	2	2
116	1	2	3	2	1	2	1	2
117	2	2	2	2	1	2	1	1
118	3	2	3	2	3	3	3	3
119	1	1	2	2	2	2	2	2
120	1	1	2	2	3	2	2	3
121	2	2	3	2	2	2	1	2
122	1	1	2	1	1	1	2	2
123	2	2	2	1	1	2	1	2
124	2	2	3	1	2	2	3	3
125	2	2	2	2	3	2	3	3
126	2	2	2	2	1	1	2	2
127	3	3	3	3	3	3	3	3
128	2	2	2	3	3	3	3	3
129	1	1	1	2	1	1	1	2
130	2	1	2	2	2	2	3	3
131	2	2	2	2	1	2	1	1
132	3	3	3	3	3	3	3	3
133	2	2	1	1	3	2	1	3
134	2	2	2	2	3	3	3	3
135	2	1	1	1	2	1	3	3

## Sheet: Summary
TABLE E
	JAR SWEET TASTE				JAR TEXTURE
Score	A	B	C	D	Sample 1	Sample 2	Sample 3	Sample 4
1	11	21	22	21	32	36	34	37
2	87	66	62	64	59	51	58	54
3	20	31	34	33	27	31	26	27
